# Supplementary material for: Vanadium and Manganese Carbonyls as Precursors in Electron-Induced and Thermal Deposition Processes
Source: Nanomaterials (Basel). 2022 Mar 28;12(7):1110. doi: 10.3390/nano12071110 (PMC9000455; doi:10.3390/nano12071110)
Supplement: Supplementary file 1 [file nanomaterials-12-01110-s001.zip]

Archive with 1 entries (1 files):
- nanomaterials-1638524-supplementary.pdf
